# Supplementary material for: Comparison of SF-36 and RAND-36 in Cardiovascular Diseases: A Reliability Study
Source: J Clin Med. 2024 Oct 13;13(20):6106. doi: 10.3390/jcm13206106 (PMC11508691; doi:10.3390/jcm13206106)
Supplement: Supplementary file 1 [file jcm-13-06106-s001.zip]

Archive with 1 entries (1 files):
- jcm-3210685-supplementary.pdf
